# Supplementary material for: Vibration Induced Transport of Enclosed Droplets
Source: Micromachines (Basel). 2019 Jan 19;10(1):69. doi: 10.3390/mi10010069 (PMC6356547; doi:10.3390/mi10010069)
Supplement: Supplementary file 1 [file micromachines-10-00069-s001.zip]

Archive with 3 entries (3 files):
- Vibration Induced Transport of Enclosed Droplets_SUPPLEMENTARY_micromachines.docx
- VideoS1.avi
- VideoS2.avi
